# Supplementary material for: Replacing Harmful Flame Retardants with Biodegradable Starch-Based Materials in Polyethylene Formulations
Source: Polymers (Basel). 2023 Oct 13;15(20):4078. doi: 10.3390/polym15204078 (PMC10610673; doi:10.3390/polym15204078)
Supplement: Supplementary file 1 [file polymers-15-04078-s001.zip]

Archive with 1 entries (1 files):
- polymers-2568269-supplementary.pdf
